# Supplementary material for: Validation of IL-7R as an Immunological Biomarker for Human Pancreatic Ductal Adenocarcinoma
Source: Cancers (Basel). 2022 Feb 8;14(3):853. doi: 10.3390/cancers14030853 (PMC8834093; doi:10.3390/cancers14030853)
Supplement: Supplementary file 1 [file cancers-14-00853-s001.zip]

Archive with 1 entries (1 files):
- cancers-1550971-supplementary.pdf
